# Supplementary material for: Crystalloid volume versus catecholamines for management of hemorrhagic shock during esophagectomy: assessment of microcirculatory tissue oxygenation of the gastric conduit in a porcine model using hyperspectral imaging – an experimental study
Source: Int J Surg. 2024 Jul 8;110(10):6558–72. doi: 10.1097/JS9.0000000000001849 (PMC11486957; doi:10.1097/JS9.0000000000001849)
Supplement: SUPPLEMENTARY MATERIAL [file js9-110-6558-s002.xlsx]

## Sheet: Tabelle1
		StO2
	pig conduit physiological	67.4 (5.8)
	pig conduit malperfused	49.4 (10.4)
	human conduit physiological	86.7 (5.4)
	human conduit malperfused	47.6 (12.3)
