# Supplementary material for: Crystalloid volume versus catecholamines for management of hemorrhagic shock during esophagectomy: assessment of microcirculatory tissue oxygenation of the gastric conduit in a porcine model using hyperspectral imaging – an experimental study
Source: Int J Surg. 2024 Jul 8;110(10):6558–72. doi: 10.1097/JS9.0000000000001849 (PMC11486957; doi:10.1097/JS9.0000000000001849)
Supplement: SUPPLEMENTARY MATERIAL [file js9-110-6558-s004.xlsx]

## Sheet: Tabelle1
		control	catecholamine	cristalloid	combined
	T3	444 (82)	512 (132)	2739 (912)	3030 (1142)
	T4	910 (128)	968 (167)	4989 (1043)	7557 (1574)
