# Supplementary material for: Crystalloid volume versus catecholamines for management of hemorrhagic shock during esophagectomy: assessment of microcirculatory tissue oxygenation of the gastric conduit in a porcine model using hyperspectral imaging – an experimental study
Source: Int J Surg. 2024 Jul 8;110(10):6558–72. doi: 10.1097/JS9.0000000000001849 (PMC11486957; doi:10.1097/JS9.0000000000001849)
Supplement: SUPPLEMENTARY MATERIAL [file js9-110-6558-s006.xlsx]

## Sheet: Tabelle1
		StO2
	T1a: stomach before gastric conduit construction	67.6 (5.5)
	T1b: gastric conduit	68.5 (6.5)
	T1c: malperfused region of gastric conduit after magnet application	49.4 (10.4)
	T2: gastric conduit after hemorrhage	62.5 (7.2)
