# Supplementary material for: Crystalloid volume versus catecholamines for management of hemorrhagic shock during esophagectomy: assessment of microcirculatory tissue oxygenation of the gastric conduit in a porcine model using hyperspectral imaging – an experimental study
Source: Int J Surg. 2024 Jul 8;110(10):6558–72. doi: 10.1097/JS9.0000000000001849 (PMC11486957; doi:10.1097/JS9.0000000000001849)
Supplement: SUPPLEMENTARY MATERIAL [file js9-110-6558-s007.xlsx]

## Sheet: Tabelle1
		T1 (physiological)	T2 (after hemorrhage)	T3 (60 min after intervention)	T4 (120 min after intervention)
	control	73.9 (8.0)	68.8 (8.9)	64.9 (6.3)	63.3 (7.6)
	catecholamine	66.5 (3.9)	59.5 (4.1)	54.5 (5.0)	45.9 (6.4)
	crystalloid	64.5 (6.4)	61.8 (6.1)	67.2 (7.0)	70.5 (6.1)
	combined	68.9 (3.3)	59.9 (5.7)	68.7 (2.9)	69.0 (3.7)
	mean across groups	68.5	62.5	not applicable	not applicable
