# Supplementary material for: Crystalloid volume versus catecholamines for management of hemorrhagic shock during esophagectomy: assessment of microcirculatory tissue oxygenation of the gastric conduit in a porcine model using hyperspectral imaging – an experimental study
Source: Int J Surg. 2024 Jul 8;110(10):6558–72. doi: 10.1097/JS9.0000000000001849 (PMC11486957; doi:10.1097/JS9.0000000000001849)
Supplement: SUPPLEMENTARY MATERIAL [file js9-110-6558-s010.xlsx]

## Sheet: Tabelle1
			T0	T1	T2	T3	T4
	heart rate [min-1]	control	70.5 (15.9)	81.0 (25.4)	158.5 (20.8)	147.6 (31.9)	130.4 (32.0)
		catecholamine	79.1 (22.9)	104.3 (26.9)	163.8 (14.9)	195.6 (12.9)	192.3 (13.1)
		crystalloid	78.3 (23.0)	75.3 (9.2)	143.4 (24.5)	83.8 (11.3)	80.5 (17.0)
		combined	65.5 (12.0)	83.6 (22.4)	168.3 (47.4)	178.4 (5.8)	169.1 (20.0)
	mean arterial pressure [mmHg]	control	71.9 (20.6)	64.9 (13.1)	40.0 (7.1)	38.1 (8.3)	32.9 (7.0)
		catecholamine	73.3 (14.1)	60.6 (5.6)	39.5 (3.9)	42.1 (4.7)	34.8 (3.7)
		crystalloid	79.0 (9.3)	60.9 (9.0)	39.8 (5.6)	57.6 (7.5)	57.8 (10.1)
		combined	68.5 (10.7)	62.1 (10.7)	36.0 (0.9)	60.5 (2.1)	58.0 (7.8)
	hemoglobin [g/dL]	control	9.3 (0.8)	11.0 (0.9)	9.2 (1.1)	8.6 (1.3)	8.2 (1.7)
		catecholamine	9.6 (0.4)	11.1 (0.4)	9.2 (0.5)	9.9 (0.5)	9.5 (0.9)
		crystalloid	9.9 (0.8)	11.2 (0.7)	9.7 (0.6)	6.9 (0.9)	7.1 (0.9)
		combined	8.9 (0.8)	10.2 (0.8)	8.4 (0.9)	6.6 (0.9)	6.4 (1.0)
	p-CO2 [mmHg]	control	45.3 (5.9)	44.2 (4.8)	55.1 (8.7)	56.8 (5.0)	61.0 (6.8)
		catecholamine	48.0 (8.0)	47.9 (4.2)	53.7 (3.5)	62.5 (6.7)	66.5 (6.8)
		crystalloid	43.1 (3.4)	44.7 (4.5)	52.3 (6.0)	52.1 (8.9)	51.1 (8.8)
		combined	44.4 (3.4)	42.7 (2.9)	51.1 (4.7)	51.8 (4.3)	47.7 (4.6)
