# Supplementary material for: Crystalloid volume versus catecholamines for management of hemorrhagic shock during esophagectomy: assessment of microcirculatory tissue oxygenation of the gastric conduit in a porcine model using hyperspectral imaging – an experimental study
Source: Int J Surg. 2024 Jul 8;110(10):6558–72. doi: 10.1097/JS9.0000000000001849 (PMC11486957; doi:10.1097/JS9.0000000000001849)
Supplement: SUPPLEMENTARY MATERIAL [file js9-110-6558-s011.xlsx]

## Sheet: Tabelle1
			T0	T1	T2	T3	T4
	arterial lactate [mmol/L]	control	2.0 (1.5)	1.8 (1.1)	2.1 (1.2)	2.5 (1.7)	3.2 (2.3)
		catecholamine	1.5 (0.7)	1.6 (0.6)	2.2 (0.5)	3.5 (1.2)	6.9 (1.6)
		crystalloid	1.4 (0.3)	1.4 (0.3)	2.4 (0.5)	2.4 (0.7)	2.0 (0.6)
		combined	1.3 (0.5)	1.2 (0.6)	2.1 (0.5)	2.9 (1.3)	3.1 (1.4)
		mean	1.6	1.5	2.2	-	-
